# Supplementary material for: Ammonia Production by Streptomyces Symbionts of Acromyrmex Leaf-Cutting Ants Strongly Inhibits the Fungal Pathogen Escovopsis
Source: Microorganisms. 2021 Jul 29;9(8):1622. doi: 10.3390/microorganisms9081622 (PMC8400888; doi:10.3390/microorganisms9081622)
Supplement: Supplementary file 1 [file microorganisms-09-01622-s001.zip]

Archive with 1 entries (1 files):
- microorganisms-1307169-supplementary.pdf
